# Supplementary material for: Impact of Quorum Sensing on the Virulence and Survival Traits of Burkholderia plantarii
Source: Plants (Basel). 2024 Sep 23;13(18):2657. doi: 10.3390/plants13182657 (PMC11434762; doi:10.3390/plants13182657)
Supplement: Supplementary file 1 [file plants-13-02657-s001.zip]

Archive with 1 entries (1 files):
- plants-3185960-supplementary.pdf
